# Supplementary material for: Genetic Diversity and Relatedness among Captive African Painted Dogs in North America
Source: Genes (Basel). 2021 Sep 22;12(10):1463. doi: 10.3390/genes12101463 (PMC8535225; doi:10.3390/genes12101463)
Supplement: Supplementary file 1 [file genes-12-01463-s001.zip]

Archive with 1 entries (1 files):
- genes-1366598-supplementary.pdf
